# Supplementary material for: Effects of repeated hemolymph sampling from adductor muscles of relaxed Pacific oysters (Magallana gigas)
Source: PLoS One. 2025 Sep 22;20(9):e0333208. doi: 10.1371/journal.pone.0333208 (PMC12453179; doi:10.1371/journal.pone.0333208)
Supplement: S1 File — (ZIP) [file pone.0333208.s001.zip]

Archive with 6 entries (6 files):
- Mann_Whitney_test.R
- __MACOSX/._Mann_Whitney_test.R
- Chi_square.R
- __MACOSX/._Chi_square.R
- Survival_Plot.R
- __MACOSX/._Survival_Plot.R
